# Supplementary material for: The genetic variants in 3’ untranslated region of voltage-gated sodium channel alpha 1 subunit gene affect the mRNA-microRNA interactions and associate with epilepsy
Source: BMC Genet. 2016 Jul 29;17:111. doi: 10.1186/s12863-016-0417-y (PMC4966731; doi:10.1186/s12863-016-0417-y)
Supplement: Additional file 2: Table S1. — Genetic variants and alleles in 3'UTR of SCN1A_v001 of male patients and controls (in *.ped file); Table S2. genetic variants and alleles in 3'UTR of SCN1A_v001 of female patients and controls (in *.ped file); Table S3. genetic variants in 3'UTR-SCN1A found in study subjects and their locations (in *.info file); Table S4. Fisher’s exact test on rare genetic variants for case/control association study; Table S5. 50 most expressed miRNA in four parts of CNS; Table S6. STarMir parameters of predicted miRNA-binding sites of 3’UTR of SCN1A gene in genotype groups; Table S7. the frequently lost and compensatory sites for the alteration in conserved sites of miRNAs binding of 3’UTR-SCN1A in genotype groups. Table S8. the conserved sites of miRNA binding in wild type 3’UTR-SCN1A. Table S9. the comparison of STarMir parameters between males and females. “S0”-“S14.txt” were the working input files for STarMir analysis. S0. wild type (reference) 3’UTR sequence; S1. male CTTTA haplotype 3’UTR sequence; S2. male CTCTA haplotype 3’UTR sequence; S3. male CCTTA haplotype 3’UTR sequence; S4. male TTTTA haplotype 3’UTR sequence; S5. female CTTAACA haplotype 3’UTR sequence; S6. female TTCAACA haplotype 3’UTR sequence; S7. female TTTAACA 3’UTR sequence; S8. female 6568_6571del 3’UTR sequence; S9. female 7338_7344del 3’UTR sequence; S10. female 7065_7066insG 3’UTR sequence; S11. 50 microRNAs expressed in human hippocampus; S12. 50 microRNAs expressed in human frontal cortex; S13. 50 microRNAs expressed in human cerebellum; S14. 50 microRNAs expressed in human midbrain. (ZIP 403 kb) [file 12863_2016_417_MOESM2_ESM.zip › S11_hsa_hippocamp_adult50.txt]

>hsa-miR-124-3p
UAAGGCACGCGGUGAAUGCC
>hsa-miR-9-5p
UCUUUGGUUAUCUAGCUGUAUGA
>hsa-miR-126-3p
UCGUACCGUGAGUAAUAAUGCG
>hsa-miR-16-5p
UAGCAGCACGUAAAUAUUGGCG
>hsa-miR-29b-3p
UAGCACCAUUUGAAAUCAGUGUU
>hsa-miR-143-3p
UGAGAUGAAGCACUGUAGCUC
>hsa-miR-128-3p
UCACAGUGAACCGGUCUCUUU
>hsa-miR-181a-5p
AACAUUCAACGCUGUCGGUGAGU
>hsa-miR-125b-5p
UCCCUGAGACCCUAACUUGUGA
>hsa-miR-29a-3p
UAGCACCAUCUGAAAUCGGUUA
>hsa-miR-30a-5p
UGUAAACAUCCUCGACUGGAAG
>hsa-miR-26a-5p
UUCAAGUAAUCCAGGAUAGGCU
>hsa-miR-27b-3p
UUCACAGUGGCUAAGUUCUGC
>hsa-let-7b-5p
UGAGGUAGUAGGUUGUGUGGUU
>hsa-miR-99a-5p
AACCCGUAGAUCCGAUCUUGUG
>hsa-miR-24-3p
UGGCUCAGUUCAGCAGGAACAG
>hsa-miR-15a-5p
UAGCAGCACAUAAUGGUUUGUG
>hsa-miR-30d-5p
UGUAAACAUCCCCGACUGGAAG
>hsa-miR-181b-5p
AACAUUCAUUGCUGUCGGUGGGU
>hsa-miR-153-3p
UUGCAUAGUCACAAAAGUGAUC
>hsa-miR-140-5p
CAGUGGUUUUACCCUAUGGUAG
>hsa-miR-132-3p
UAACAGUCUACAGCCAUGGUCG
>hsa-miR-30e-5p
UGUAAACAUCCUUGACUGGAAG
>hsa-miR-488-3p
UUGAAAGGCUAUUUCUUGGUC
>hsa-miR-99b-5p
CACCCGUAGAACCGACCUUGCG
>hsa-miR-22-3p
AAGCUGCCAGUUGAAGAACUGU
>hsa-miR-128-3p
UCACAGUGAACCGGUCUCUUU
>hsa-miR-100-5p
AACCCGUAGAUCCGAACUUGUG
>hsa-miR-29c-3p
UAGCACCAUUUGAAAUCGGUUA
>hsa-miR-379-5p
UGGUAGACUAUGGAACGUAGG
>hsa-miR-27a-3p
UUCACAGUGGCUAAGUUCCGC
>hsa-miR-32-5p
UAUUGCACAUUACUAAGUUGCA
>hsa-let-7a-5p
UGAGGUAGUAGGUUGUAUAGUU
>hsa-let-7c-5p
UGAGGUAGUAGGUUGUAUGGUU
>hsa-miR-21-5p
UAGCUUAUCAGACUGAUGUUGA
>hsa-miR-30c-5p
UGUAAACAUCCUACACUCUCAGC
>hsa-miR-125a-5p
UCCCUGAGACCCUUUAACCUGUGA
>hsa-miR-9-3p
AUAAAGCUAGAUAACCGAAAGU
>hsa-miR-191-5p
CAACGGAAUCCCAAAAGCAGCUG
>hsa-miR-151a-5p
UCGAGGAGCUCACAGUCUAGU
>hsa-miR-338-3p
UCCAGCAUCAGUGAUUUUGUUG
>hsa-miR-139-5p
UCUACAGUGCACGUGUCUCCAGU
>hsa-miR-140-3p
UACCACAGGGUAGAACCACGG
>hsa-miR-374b-5p
AUAUAAUACAACCUGCUAAGUG
>hsa-miR-708-5p
AAGGAGCUUACAAUCUAGCUGGG
>hsa-miR-377-3p
AUCACACAAAGGCAACUUUUGU
>hsa-miR-218-5p
UUGUGCUUGAUCUAACCAUGU
>hsa-miR-219a-5p
UGAUUGUCCAAACGCAAUUCU
>hsa-miR-151a-3p
CUAGACUGAAGCUCCUUGAGG
>hsa-let-7g-5p
UGAGGUAGUAGUUUGUACAGUU
>hsa-miR-101-3p
UACAGUACUGUGAUAACUGAA
