# Supplementary material for: The genetic variants in 3’ untranslated region of voltage-gated sodium channel alpha 1 subunit gene affect the mRNA-microRNA interactions and associate with epilepsy
Source: BMC Genet. 2016 Jul 29;17:111. doi: 10.1186/s12863-016-0417-y (PMC4966731; doi:10.1186/s12863-016-0417-y)
Supplement: Additional file 2: Table S1. — Genetic variants and alleles in 3'UTR of SCN1A_v001 of male patients and controls (in *.ped file); Table S2. genetic variants and alleles in 3'UTR of SCN1A_v001 of female patients and controls (in *.ped file); Table S3. genetic variants in 3'UTR-SCN1A found in study subjects and their locations (in *.info file); Table S4. Fisher’s exact test on rare genetic variants for case/control association study; Table S5. 50 most expressed miRNA in four parts of CNS; Table S6. STarMir parameters of predicted miRNA-binding sites of 3’UTR of SCN1A gene in genotype groups; Table S7. the frequently lost and compensatory sites for the alteration in conserved sites of miRNAs binding of 3’UTR-SCN1A in genotype groups. Table S8. the conserved sites of miRNA binding in wild type 3’UTR-SCN1A. Table S9. the comparison of STarMir parameters between males and females. “S0”-“S14.txt” were the working input files for STarMir analysis. S0. wild type (reference) 3’UTR sequence; S1. male CTTTA haplotype 3’UTR sequence; S2. male CTCTA haplotype 3’UTR sequence; S3. male CCTTA haplotype 3’UTR sequence; S4. male TTTTA haplotype 3’UTR sequence; S5. female CTTAACA haplotype 3’UTR sequence; S6. female TTCAACA haplotype 3’UTR sequence; S7. female TTTAACA 3’UTR sequence; S8. female 6568_6571del 3’UTR sequence; S9. female 7338_7344del 3’UTR sequence; S10. female 7065_7066insG 3’UTR sequence; S11. 50 microRNAs expressed in human hippocampus; S12. 50 microRNAs expressed in human frontal cortex; S13. 50 microRNAs expressed in human cerebellum; S14. 50 microRNAs expressed in human midbrain. (ZIP 403 kb) [file 12863_2016_417_MOESM2_ESM.zip › S12_hsa_frontal cortex_adult50.txt]

>hsa-miR-9-5p
UCUUUGGUUAUCUAGCUGUAUGA
>hsa-miR-124-3p
UAAGGCACGCGGUGAAUGCC
>hsa-miR-125b-5p
UCCCUGAGACCCUAACUUGUGA
>hsa-miR-126-3p
UCGUACCGUGAGUAAUAAUGCG
>hsa-miR-181a-5p
AACAUUCAACGCUGUCGGUGAGU
>hsa-miR-16-5p
UAGCAGCACGUAAAUAUUGGCG
>hsa-miR-128-3p
UCACAGUGAACCGGUCUCUUU
>hsa-let-7a-5p
UGAGGUAGUAGGUUGUAUAGUU
>hsa-miR-99a-5p
AACCCGUAGAUCCGAUCUUGUG
>hsa-miR-143-3p
UGAGAUGAAGCACUGUAGCUC
>hsa-miR-26a-5p
UUCAAGUAAUCCAGGAUAGGCU
>hsa-let-7b-5p
UGAGGUAGUAGGUUGUGUGGUU
>hsa-miR-29a-3p
UAGCACCAUCUGAAAUCGGUUA
>hsa-miR-29b-3p
UAGCACCAUUUGAAAUCAGUGUU
>hsa-miR-27b-3p
UUCACAGUGGCUAAGUUCUGC
>hsa-miR-24-3p
UGGCUCAGUUCAGCAGGAACAG
>hsa-miR-15a-5p
UAGCAGCACAUAAUGGUUUGUG
>hsa-miR-181b-5p
AACAUUCAUUGCUGUCGGUGGGU
>hsa-miR-129-5p
CUUUUUGCGGUCUGGGCUUGC
>hsa-miR-99b-5p
CACCCGUAGAACCGACCUUGCG
>hsa-let-7c-5p
UGAGGUAGUAGGUUGUAUGGUU
>hsa-miR-22-3p
AAGCUGCCAGUUGAAGAACUGU
>hsa-miR-128-3p
UCACAGUGAACCGGUCUCUUU
>hsa-miR-23b-3p
AUCACAUUGCCAGGGAUUACC
>hsa-miR-451a
AAACCGUUACCAUUACUGAGUU
>hsa-miR-125a-5p
UCCCUGAGACCCUUUAACCUGUGA
>hsa-miR-100-5p
AACCCGUAGAUCCGAACUUGUG
>hsa-miR-140-5p
CAGUGGUUUUACCCUAUGGUAG
>hsa-miR-139-5p
UCUACAGUGCACGUGUCUCCAGU
>hsa-let-7f-5p
UGAGGUAGUAGAUUGUAUAGUU
>hsa-miR-30a-5p
UGUAAACAUCCUCGACUGGAAG
>hsa-miR-126-5p
CAUUAUUACUUUUGGUACGCG
>hsa-miR-26b-5p
UUCAAGUAAUUCAGGAUAGGU
>hsa-miR-30d-5p
UGUAAACAUCCCCGACUGGAAG
>hsa-miR-129-2-3p
AAGCCCUUACCCCAAAAAGCAU
>hsa-miR-29c-3p
UAGCACCAUUUGAAAUCGGUUA
>hsa-miR-744-5p
UGCGGGGCUAGGGCUAACAGCA
>hsa-mir-368-3p
AACAUAGAGGAAAUUCCACGU
>hsa-let-7a-5p
UGAGGUAGUAGGUUGUAUAGUU
>hsa-miR-149-5p
UCUGGCUCCGUGUCUUCACUCCC
>hsa-miR-101-3p
UACAGUACUGUGAUAACUGAA
>hsa-miR-338-3p
UCCAGCAUCAGUGAUUUUGUUG
>hsa-let-7d-5p
AGAGGUAGUAGGUUGCAUAGUU
>hsa-miR-885-5p
UCCAUUACACUACCCUGCCUCU
>hsa-miR-151a-5p
UCGAGGAGCUCACAGUCUAGU
>hsa-miR-342-3p
UCUCACACAGAAAUCGCACCCGU
>hsa-miR-93-5p
CAAAGUGCUGUUCGUGCAGGUAG
>hsa-miR-132-3p
UAACAGUCUACAGCCAUGGUCG
>hsa-miR-138-5p
AGCUGGUGUUGUGAAUCAGGCCG
>hsa-miR-195-5p
UAGCAGCACAGAAAUAUUGGC
