# Supplementary material for: The genetic variants in 3’ untranslated region of voltage-gated sodium channel alpha 1 subunit gene affect the mRNA-microRNA interactions and associate with epilepsy
Source: BMC Genet. 2016 Jul 29;17:111. doi: 10.1186/s12863-016-0417-y (PMC4966731; doi:10.1186/s12863-016-0417-y)
Supplement: Additional file 2: Table S1. — Genetic variants and alleles in 3'UTR of SCN1A_v001 of male patients and controls (in *.ped file); Table S2. genetic variants and alleles in 3'UTR of SCN1A_v001 of female patients and controls (in *.ped file); Table S3. genetic variants in 3'UTR-SCN1A found in study subjects and their locations (in *.info file); Table S4. Fisher’s exact test on rare genetic variants for case/control association study; Table S5. 50 most expressed miRNA in four parts of CNS; Table S6. STarMir parameters of predicted miRNA-binding sites of 3’UTR of SCN1A gene in genotype groups; Table S7. the frequently lost and compensatory sites for the alteration in conserved sites of miRNAs binding of 3’UTR-SCN1A in genotype groups. Table S8. the conserved sites of miRNA binding in wild type 3’UTR-SCN1A. Table S9. the comparison of STarMir parameters between males and females. “S0”-“S14.txt” were the working input files for STarMir analysis. S0. wild type (reference) 3’UTR sequence; S1. male CTTTA haplotype 3’UTR sequence; S2. male CTCTA haplotype 3’UTR sequence; S3. male CCTTA haplotype 3’UTR sequence; S4. male TTTTA haplotype 3’UTR sequence; S5. female CTTAACA haplotype 3’UTR sequence; S6. female TTCAACA haplotype 3’UTR sequence; S7. female TTTAACA 3’UTR sequence; S8. female 6568_6571del 3’UTR sequence; S9. female 7338_7344del 3’UTR sequence; S10. female 7065_7066insG 3’UTR sequence; S11. 50 microRNAs expressed in human hippocampus; S12. 50 microRNAs expressed in human frontal cortex; S13. 50 microRNAs expressed in human cerebellum; S14. 50 microRNAs expressed in human midbrain. (ZIP 403 kb) [file 12863_2016_417_MOESM2_ESM.zip › S2_male CTCTA.txt]

>CTCTA_NM_001202435.1
TGATCTGACCATGTCCACTGCAGCTTGTCCACCTTCCTATGACCGGGTGACAAAGCCAATTGTGGAAAAACATGAGCAAGAAGGCAAAGATGAAAAAGCCAAAGGGAAATAAATGAAAATAAATAAAAATAaTTGGGTGACAAATTGTTTACAGCCTGTGAAGGTGATGTATTTTTATCAACAGGACTCCTTTAGGAGGTCAATGCCAAACTGACTGTTTTTACACAAATCTCCTTAAGGTCAGTGCCTACAATAAGACAGTGACCCCTTGTCAGCAAACTGTGACTCTGTGTAAAGGGGAGATGACCTTGACAGGAGGTTACTGTTCTCACTACCAGCTGACACTGCTGAAGATAAGATGCACAATGGCTAGTCAGACTGTAGGGACCAGTTTCAAGGGGTGCAAACCTGTGATTTTGGGGTTGTTTAACATGAAACACTTTAGTGTAGTAATTGTATCCACTGTTTGCATTTCAACTGCCACATTTGTCACATTTTTATGGAATCTGTTAGTGGATTCATCTTTTTGTTAATCCATGTGTTTATTATATGTGACTATTTTTGTAAACGAAGTTTCTGTTGAGAAATAGGCTAAGGACCTCTATAACAGGTATGCCACCTGGGGGGTATGGCAACCACATGGCCCTCCCAGCTACACAAAGTCGTGGTTTGCATGAGGGCATGCTGCACTTAGAGATCATGCATGAGAAAAAGTCACAAGAAAAACAAATTCTTAAATTTCACCATATTTCTGGGAGGGGtAATTGGGTGATAAGTGGAGGTGCTTTGTTGATCTTGTTTTGCGAAATCCAGCCCCTAGACCAAGTAGATTaTTTGTGGGTAGGCCAGTAAATCTTAGCAGGTGCAAACTTCATTCAAATGTTTGGAGTCATAAATGTTATGTTTCTTTTTGTTGTATTAAAAAAAAAACCTGAATAGTGAATATTGCCCCTCACCCTCCACCGCCAGAAGACTGAATTGACCAAAATTACTCTTTATAAATTTCTGCTTTTTCCTGCACTTTGTTTAGCCATCTTCGGCTCTCAGCAAGGTTGACACTGTATATGTTAATGAAATGCTATTTATTATGTAAATAGTCATTTTACCCTGTGGTGCACGTTTGAGCAAACAAATAAcGACCTAAGCACAGTATTTATTGCATCAAATATGTACCACAAGAAATGTAGAGTGCAAGCTTTACACAGGTAATAAAATGTATTCTGTACCATTTATAGATAGTTTGGATGCTATCAATGCATGTTTATATTACCATGCTGCTGTATCTGGTTTCTCTCACTGCTCAGAATCTCATTTATGAGAAACCATATGTCAGTGGTAAAGTCAAGGAAATTGTTCAACAGATCTCATTTATTTAAGTCATTAAGCAATAGTTTGCAGCACTTTAACAGCTTTTTGGTTATTTTTACATTTTAAGTGGATAACATATGGTATATAGCCAGACTGTACAGACATGTTTAAAAAAACACACTGCTTAACCTATTAAATATGTGTTTAGAATTTTATAAGCAAATATAAATACTGTAAAAAGTCACTTTATTTTATTTTTCAGCATTATGTACATAAATATGAAGAGGAAATTATCTTCAGGTTGATATCACAATCACTTTTCTTACTTTCTGTCCATAGTACTTTTTCATGAAAGAAATTTGCTAAATAAGACATGAAAACAAGACTGGGTAGTTGTAGATTTCTGCTTTTTAAATTACATTTGCTAATTTTAGATTATTTCACAATTTTAAGGAGCAAAATAGGTTCACGATTCATATCCAAATTATGCTTTGCAATTGGAAAAGGGTTTAAAATTTTATTTATATTTCTGGTAGTACCTGtACTAACTGAATTGAAGGTAGTGCTTATGTTATTTTTGTTCTTTTTTTCTGACTTCGGTTTATGTTTTCATTTCTTTGGAGTAATGCTGCTCTAGATTGTTCTAAATAGAATGTGGGCTTCATAATTTTTTTTTCCACAAAAACAGAGTAGTCAACTTATATAGTCAATTACATCAGGACATTTTGTGTTTCTTACAGAAGCAAACCATAGGCTCCTCTTTTcCTTAAAACTACTTAGATAAACTGTATTCGTGAACTGCATGCTGGAAAATGCTACTATTATGCTAAATAATGCTAACCAACATTTAAAATGTGCAAAACTAATAAAGATTACATTTTTTATTTTATtgtttgcccagtcactttttgttaacagaatattctaatgatatggagattttttacattacaaattgGgggagaagg
