# Supplementary material for: The genetic variants in 3’ untranslated region of voltage-gated sodium channel alpha 1 subunit gene affect the mRNA-microRNA interactions and associate with epilepsy
Source: BMC Genet. 2016 Jul 29;17:111. doi: 10.1186/s12863-016-0417-y (PMC4966731; doi:10.1186/s12863-016-0417-y)
Supplement: Additional file 2: Table S1. — Genetic variants and alleles in 3'UTR of SCN1A_v001 of male patients and controls (in *.ped file); Table S2. genetic variants and alleles in 3'UTR of SCN1A_v001 of female patients and controls (in *.ped file); Table S3. genetic variants in 3'UTR-SCN1A found in study subjects and their locations (in *.info file); Table S4. Fisher’s exact test on rare genetic variants for case/control association study; Table S5. 50 most expressed miRNA in four parts of CNS; Table S6. STarMir parameters of predicted miRNA-binding sites of 3’UTR of SCN1A gene in genotype groups; Table S7. the frequently lost and compensatory sites for the alteration in conserved sites of miRNAs binding of 3’UTR-SCN1A in genotype groups. Table S8. the conserved sites of miRNA binding in wild type 3’UTR-SCN1A. Table S9. the comparison of STarMir parameters between males and females. “S0”-“S14.txt” were the working input files for STarMir analysis. S0. wild type (reference) 3’UTR sequence; S1. male CTTTA haplotype 3’UTR sequence; S2. male CTCTA haplotype 3’UTR sequence; S3. male CCTTA haplotype 3’UTR sequence; S4. male TTTTA haplotype 3’UTR sequence; S5. female CTTAACA haplotype 3’UTR sequence; S6. female TTCAACA haplotype 3’UTR sequence; S7. female TTTAACA 3’UTR sequence; S8. female 6568_6571del 3’UTR sequence; S9. female 7338_7344del 3’UTR sequence; S10. female 7065_7066insG 3’UTR sequence; S11. 50 microRNAs expressed in human hippocampus; S12. 50 microRNAs expressed in human frontal cortex; S13. 50 microRNAs expressed in human cerebellum; S14. 50 microRNAs expressed in human midbrain. (ZIP 403 kb) [file 12863_2016_417_MOESM2_ESM.zip › TableS1.xlsx]

## Sheet: Table S1
Table S1. genetic variants and alleles in 3'UTR of SCN1A_v001 of male patients and controls (in *.ped file format)
enroll_ID	case_ID/control	Father ID	Mother ID	gender*	affection_status^	6277A>G	6568_6571del	6761C>T	6874A>T	6907T>C	6978A>G	7065_7066insG	7282T>C	7338_7344del	7385T>A	7996C>T	8212C>T
1	p34	0	0	1	2	1 1	4 4	2 2	1 1	4 4	3 3	1 1	4 4	1 1	4 4	4 4	2 2
2	p40	0	0	1	2	1 1	4 4	2 2	1 1	4 4	3 3	1 1	4 4	1 1	4 4	4 4	2 2
4	p51	0	0	1	2	1 1	4 4	2 2	1 1	4 4	3 3	1 1	4 4	1 1	4 4	4 4	2 2
7	p74	0	0	1	2	1 1	4 4	2 2	1 1	4 4	3 3	1 1	2 4	1 1	4 4	4 4	2 2
8	p91	0	0	1	2	1 1	4 4	2 2	1 1	4 4	3 3	1 1	4 4	1 1	4 4	2 4	2 2
11	p151	0	0	1	2	1 1	4 4	2 2	1 1	4 4	3 3	1 1	4 4	1 1	4 4	4 4	2 2
14	p192	0	0	1	2	1 1	4 4	2 2	1 1	4 4	3 3	1 1	2 4	1 1	4 4	4 4	2 2
18	p246	0	0	1	2	1 1	4 4	2 2	1 1	4 4	3 3	1 1	4 4	1 1	4 4	2 4	2 2
19	p252	0	0	1	2	1 1	4 4	2 2	1 1	4 4	3 3	1 1	4 4	1 1	4 4	2 4	2 2
20	p259	0	0	1	2	1 1	4 4	2 2	1 1	4 4	3 3	1 1	4 4	1 1	4 4	4 4	2 2
22	p297	0	0	1	2	1 1	4 4	2 2	1 1	4 4	3 3	1 1	4 4	1 1	4 4	2 4	2 2
28	p344	0	0	1	2	1 1	4 4	2 2	1 1	4 4	3 3	1 1	4 4	1 1	4 4	2 4	2 2
29	p360	0	0	1	2	1 1	4 4	2 2	1 1	4 4	3 3	1 1	2 4	1 1	4 4	4 4	2 2
31	p413	0	0	1	2	1 1	4 4	2 2	1 1	4 4	3 3	1 1	4 4	1 1	4 4	4 4	2 2
33	p447	0	0	1	2	1 1	4 4	2 2	1 1	4 4	3 3	1 1	2 4	1 1	4 4	4 4	2 2
34	p468	0	0	1	2	1 1	4 4	2 2	1 1	4 4	3 3	1 1	4 4	1 1	4 4	2 4	2 4
35	p470	0	0	1	2	1 1	4 4	2 2	1 1	4 4	3 3	1 1	4 4	1 1	4 4	2 2	2 2
38	p489	0	0	1	2	1 1	4 4	2 2	1 1	4 4	3 3	1 1	2 4	1 1	4 4	4 4	2 2
40	p515	0	0	1	2	1 1	4 4	2 2	1 1	4 4	3 3	1 1	2 4	1 1	4 4	4 4	2 2
42	p575	0	0	1	2	1 1	4 4	2 2	1 1	4 4	3 3	1 1	4 4	1 1	4 4	4 4	4 4
49	p602	0	0	1	2	1 1	4 4	2 2	1 1	4 4	3 3	1 1	2 4	1 1	4 4	4 4	2 4
54	p657	0	0	1	2	1 1	4 4	2 2	1 1	4 4	3 3	1 1	4 4	1 1	4 4	2 4	2 2
192	PD103	0	0	1	2	1 1	4 4	2 2	1 1	4 4	3 3	1 1	2 4	1 1	4 4	4 4	2 4
195	PD108	0	0	1	2	1 1	4 4	2 2	1 1	4 4	3 3	1 1	4 4	1 1	4 4	2 4	2 2
198	PD125	0	0	1	2	1 1	4 4	2 2	1 1	4 4	3 3	1 1	4 4	1 1	4 4	4 4	2 4
200	PD133	0	0	1	2	1 1	4 4	2 2	1 1	4 4	3 3	1 1	4 4	1 1	4 4	2 4	2 2
205	PD166	0	0	1	2	1 1	4 4	2 2	1 1	4 4	3 3	1 1	4 4	1 1	4 4	4 4	2 4
206	PD169	0	0	1	2	1 1	4 4	2 2	1 1	4 4	3 3	1 1	4 4	1 1	4 4	2 4	2 2
208	PD171	0	0	1	2	1 1	4 4	2 2	1 1	4 4	3 3	1 1	4 4	1 1	4 4	2 4	2 4
209	PD172	0	0	1	2	1 1	4 4	2 2	1 1	4 4	3 3	1 1	2 4	1 1	4 4	4 4	2 2
210	PD176	0	0	1	2	1 1	4 4	2 2	1 1	4 4	3 3	1 1	4 4	1 1	4 4	2 4	2 2
212	PD179	0	0	1	2	1 1	4 4	2 2	1 1	4 4	3 3	1 1	4 4	1 1	4 4	2 4	2 4
215	PD204	0	0	1	2	1 1	4 4	2 2	1 1	4 4	3 3	1 1	2 4	1 1	4 4	4 4	2 2
216	PD207	0	0	1	2	1 1	4 4	2 2	1 1	4 4	3 3	1 1	4 4	1 1	4 4	4 4	2 4
218	PD226	0	0	1	2	1 1	4 4	2 2	1 1	4 4	3 3	1 1	4 4	1 1	4 4	2 4	2 2
220	PD257	0	0	1	2	1 1	4 4	2 2	1 1	4 4	3 3	1 1	4 4	1 1	4 4	4 4	2 2
222	PD265	0	0	1	2	1 1	4 4	2 2	1 1	4 4	3 3	1 1	2 4	1 1	4 4	4 4	2 2
223	PD30	0	0	1	2	1 1	4 4	2 2	1 1	4 4	3 3	1 1	4 4	1 1	4 4	2 4	2 2
226	PD33	0	0	1	2	1 1	4 4	2 2	1 1	4 4	3 3	1 1	4 4	1 1	4 4	4 4	2 2
230	PD37	0	0	1	2	1 1	4 4	2 2	1 1	4 4	3 3	1 1	2 4	1 1	4 4	4 4	2 4
233	PD42	0	0	1	2	1 1	4 4	2 2	1 1	4 4	3 3	1 1	2 4	1 1	4 4	4 4	2 2
238	PD47	0	0	1	2	1 1	4 4	2 2	1 1	4 4	3 3	1 1	2 4	1 1	4 4	2 4	2 2
241	PD50	0	0	1	2	1 1	4 4	2 2	1 1	4 4	3 3	1 1	2 4	1 1	4 4	4 4	2 2
242	PD51	0	0	1	2	1 1	4 4	2 2	1 1	4 4	3 3	1 1	4 4	1 1	4 4	4 4	2 2
243	PD54	0	0	1	2	1 1	4 4	2 2	1 1	4 4	3 3	1 1	4 4	1 1	4 4	2 4	2 2
244	PD57	0	0	1	2	1 1	4 4	2 2	1 1	4 4	3 3	1 1	2 4	1 1	4 4	2 4	2 2
246	PD83	0	0	1	2	1 1	4 4	2 2	1 1	4 4	3 3	1 1	4 4	1 1	4 4	4 4	2 2
248	PD91	0	0	1	2	1 1	4 4	2 2	1 1	4 4	3 3	1 1	2 4	1 1	4 4	4 4	2 2
249	PD92	0	0	1	2	1 1	4 4	2 2	1 1	4 4	3 3	1 1	4 4	1 1	4 4	2 4	2 2
251	PD94	0	0	1	2	1 1	4 4	2 2	1 1	4 4	3 3	1 1	4 4	1 1	4 4	2 4	2 2
252	PD95	0	0	1	2	1 1	4 4	2 2	1 1	4 4	3 3	1 1	4 4	1 1	4 4	4 4	2 4
255	PD98	0	0	1	2	1 1	4 4	2 2	1 1	4 4	3 3	1 1	2 4	1 1	4 4	4 4	2 4
58	N1215	0	0	1	1	1 1	4 4	2 2	1 1	4 4	3 3	1 1	2 4	1 1	4 4	4 4	2 4
59	N1217	0	0	1	1	1 1	4 4	2 2	1 1	4 4	3 3	1 1	2 4	1 1	4 4	4 4	2 4
63	N1232	0	0	1	1	1 1	4 4	2 2	1 1	4 4	3 3	1 1	4 4	1 1	4 4	4 4	2 2
64	N1234	0	0	1	1	1 1	4 4	2 2	1 1	4 4	3 3	1 1	2 4	1 1	4 4	2 4	2 2
65	N1236	0	0	1	1	1 1	4 4	2 2	1 1	4 4	3 3	1 1	2 4	1 1	4 4	4 4	2 2
67	N1242	0	0	1	1	1 1	4 4	2 2	1 1	4 4	3 3	1 1	2 4	1 1	4 4	2 4	2 2
69	N1245	0	0	1	1	1 1	4 4	2 2	1 1	4 4	3 3	1 1	4 4	1 1	4 4	4 4	2 4
70	N1246	0	0	1	1	1 1	4 4	2 2	1 1	4 4	3 3	1 1	2 4	1 1	4 4	4 4	2 4
71	N1247	0	0	1	1	1 1	4 4	2 2	1 1	4 4	3 3	1 1	2 4	1 1	4 4	2 4	2 2
78	N1268	0	0	1	1	1 1	4 4	2 2	1 1	4 4	3 3	1 1	4 4	1 1	4 4	2 4	2 2
81	N3076	0	0	1	1	1 1	4 4	2 2	1 1	4 4	3 3	1 1	2 4	1 1	4 4	4 4	2 4
84	N3081	0	0	1	1	1 1	4 4	2 2	1 1	4 4	3 3	1 1	4 4	1 1	4 4	2 4	2 2
86	N3083	0	0	1	1	1 1	4 4	2 2	1 1	4 4	3 3	1 1	2 4	1 1	4 4	4 4	2 2
90	N3092	0	0	1	1	1 3	4 4	2 2	1 1	4 4	3 3	1 1	4 4	1 1	4 4	4 4	2 4
92	C1	0	0	1	1	1 1	4 4	2 2	1 1	4 4	3 3	1 1	4 4	1 1	4 4	4 4	2 2
94	C105	0	0	1	1	1 1	4 4	2 2	1 1	4 4	3 3	1 1	4 4	1 1	4 4	4 4	2 4
96	C112	0	0	1	1	1 1	4 4	2 2	1 1	4 4	3 3	1 1	2 4	1 1	4 4	2 4	2 2
98	C13	0	0	1	1	1 1	4 4	2 2	1 1	4 4	3 3	1 1	4 4	1 1	4 4	4 4	2 4
102	C17	0	0	1	1	1 1	4 4	2 2	1 1	4 4	3 3	1 1	4 4	1 1	4 4	2 4	2 2
103	C18	0	0	1	1	1 1	4 4	2 2	1 1	4 4	3 3	1 1	4 4	1 1	4 4	4 4	2 2
105	C21	0	0	1	1	1 1	4 4	2 2	1 1	4 4	3 3	1 1	4 4	1 1	4 4	4 4	2 2
107	C23	0	0	1	1	1 1	4 4	2 2	1 1	4 4	3 3	1 1	4 4	1 1	4 4	4 4	2 4
108	C24	0	0	1	1	1 1	4 4	2 2	1 1	4 4	3 3	1 1	2 4	1 1	4 4	2 4	2 2
114	C30	0	0	1	1	1 1	4 4	2 2	1 1	4 4	3 3	1 1	2 4	1 1	4 4	4 4	2 2
117	C33	0	0	1	1	1 3	4 4	2 2	1 1	4 4	3 3	1 1	4 4	1 1	4 4	4 4	2 4
118	C34	0	0	1	1	1 1	4 4	2 2	1 1	4 4	3 3	1 1	4 4	1 1	4 4	4 4	2 4
121	C37	0	0	1	1	1 1	4 4	2 2	1 1	4 4	3 3	1 1	2 4	1 1	4 4	4 4	2 2
124	C4	0	0	1	1	1 1	4 4	2 2	1 1	4 4	3 3	1 1	2 4	1 1	4 4	2 4	2 2
125	C40	0	0	1	1	1 1	4 4	2 2	1 1	4 4	3 3	1 1	2 4	1 1	4 4	4 4	2 4
126	C41	0	0	1	1	1 1	4 4	2 2	1 1	4 4	3 3	1 1	2 4	1 1	4 4	4 4	2 2
131	C46	0	0	1	1	1 1	4 4	2 2	1 1	4 4	3 3	1 1	4 4	1 1	4 4	2 4	2 2
132	C47	0	0	1	1	1 1	4 4	2 2	1 1	4 4	3 3	1 1	2 4	1 1	4 4	2 4	2 2
135	C5	0	0	1	1	1 1	4 4	2 2	1 1	4 4	3 3	1 1	4 4	1 1	4 4	4 4	2 2
136	C50	0	0	1	1	1 1	4 4	2 2	1 1	4 4	3 3	1 1	2 4	1 1	4 4	2 4	2 2
138	C52	0	0	1	1	1 1	4 4	2 2	1 1	4 4	3 3	1 1	2 4	1 1	4 4	4 4	2 2
139	C53	0	0	1	1	1 1	4 4	2 2	1 1	4 4	3 3	1 1	2 4	1 1	4 4	2 4	2 2
141	C55	0	0	1	1	1 1	4 4	2 2	1 1	4 4	3 3	1 1	2 4	1 1	4 4	4 4	2 2
144	C58	0	0	1	1	1 1	4 4	2 2	1 1	4 4	3 3	1 1	2 4	1 1	4 4	4 4	2 2
147	C60	0	0	1	1	1 1	4 4	2 2	1 1	4 4	3 3	1 1	4 4	1 1	4 4	2 4	2 2
148	C61	0	0	1	1	1 1	4 4	2 2	1 1	4 4	3 3	1 1	2 4	1 1	4 4	4 4	2 2
150	C63	0	0	1	1	1 1	4 4	2 2	1 1	4 4	3 3	1 1	2 4	1 1	4 4	2 4	2 2
151	C64	0	0	1	1	1 1	4 4	2 2	1 1	4 4	3 3	1 1	2 4	1 1	4 4	4 4	2 2
154	C67	0	0	1	1	1 1	4 4	2 2	1 1	4 4	3 3	1 1	2 4	1 1	4 4	2 4	2 2
156	C69	0	0	1	1	1 1	4 4	2 2	1 1	4 4	3 3	1 1	2 2	1 1	4 4	4 4	2 2
157	C7	0	0	1	1	1 1	4 4	2 2	1 1	4 4	3 3	1 1	4 4	1 1	4 4	2 4	2 2
159	C71	0	0	1	1	1 1	4 4	2 2	1 1	4 4	3 3	1 1	2 4	1 1	4 4	4 4	2 2
161	C74	0	0	1	1	1 1	4 4	2 2	1 1	4 4	3 3	1 1	4 4	1 1	4 4	4 4	2 2
165	C78	0	0	1	1	1 1	4 4	2 2	1 1	4 4	3 3	1 1	4 4	1 1	4 4	4 4	4 4
170	C87	0	0	1	1	1 1	4 4	2 2	1 1	4 4	3 3	1 1	2 4	1 1	4 4	4 4	2 2
173	C91	0	0	1	1	1 1	4 4	2 2	1 1	4 4	3 3	1 1	4 4	1 1	4 4	4 4	2 2
174	C92	0	0	1	1	1 1	4 4	2 2	1 1	4 4	3 3	1 1	4 4	1 1	4 4	2 4	2 2
175	C93	0	0	1	1	1 1	4 4	2 2	1 1	2 4	3 3	1 1	4 4	1 1	4 4	2 4	2 2
184	NM10	0	0	1	1	1 1	4 4	2 2	1 1	4 4	3 3	1 1	2 2	1 1	4 4	4 4	2 2
185	NM11	0	0	1	1	1 1	4 4	2 2	1 1	4 4	3 3	1 1	2 4	1 1	4 4	4 4	2 2
186	NM3	0	0	1	1	1 1	4 4	2 2	1 1	4 4	3 3	1 1	4 4	1 1	4 4	2 4	2 2
187	NM30	0	0	1	1	1 1	4 4	2 2	1 1	4 4	3 3	1 1	4 4	1 1	4 4	4 4	2 2
189	NM4	0	0	1	1	1 1	4 4	2 2	1 1	4 4	3 3	1 1	2 4	1 1	4 4	4 4	2 2
190	NM8	0	0	1	1	1 1	4 4	2 2	1 1	4 4	3 3	1 1	2 4	1 1	4 4	4 4	2 2
* gender was represented as 1, male, and 2, female. ^ affection_status was represented as 1, unaffected, and 2, affected or with epilepsy. # the twelve markers were represented by two columns of numbers (1 to 4), each one for one allele, separated by a space and coded with rules, 1=A, 2=C, 3=G, T=4, 0=missing data.
