# Supplementary material for: The genetic variants in 3’ untranslated region of voltage-gated sodium channel alpha 1 subunit gene affect the mRNA-microRNA interactions and associate with epilepsy
Source: BMC Genet. 2016 Jul 29;17:111. doi: 10.1186/s12863-016-0417-y (PMC4966731; doi:10.1186/s12863-016-0417-y)
Supplement: Additional file 2: Table S1. — Genetic variants and alleles in 3'UTR of SCN1A_v001 of male patients and controls (in *.ped file); Table S2. genetic variants and alleles in 3'UTR of SCN1A_v001 of female patients and controls (in *.ped file); Table S3. genetic variants in 3'UTR-SCN1A found in study subjects and their locations (in *.info file); Table S4. Fisher’s exact test on rare genetic variants for case/control association study; Table S5. 50 most expressed miRNA in four parts of CNS; Table S6. STarMir parameters of predicted miRNA-binding sites of 3’UTR of SCN1A gene in genotype groups; Table S7. the frequently lost and compensatory sites for the alteration in conserved sites of miRNAs binding of 3’UTR-SCN1A in genotype groups. Table S8. the conserved sites of miRNA binding in wild type 3’UTR-SCN1A. Table S9. the comparison of STarMir parameters between males and females. “S0”-“S14.txt” were the working input files for STarMir analysis. S0. wild type (reference) 3’UTR sequence; S1. male CTTTA haplotype 3’UTR sequence; S2. male CTCTA haplotype 3’UTR sequence; S3. male CCTTA haplotype 3’UTR sequence; S4. male TTTTA haplotype 3’UTR sequence; S5. female CTTAACA haplotype 3’UTR sequence; S6. female TTCAACA haplotype 3’UTR sequence; S7. female TTTAACA 3’UTR sequence; S8. female 6568_6571del 3’UTR sequence; S9. female 7338_7344del 3’UTR sequence; S10. female 7065_7066insG 3’UTR sequence; S11. 50 microRNAs expressed in human hippocampus; S12. 50 microRNAs expressed in human frontal cortex; S13. 50 microRNAs expressed in human cerebellum; S14. 50 microRNAs expressed in human midbrain. (ZIP 403 kb) [file 12863_2016_417_MOESM2_ESM.zip › TableS2.xlsx]

## Sheet: Table S2
Table S2. genetic variants and alleles in 3'UTR of SCN1A_v001 of female patients and controls (in *.ped file format)
enroll_ID	case_ID/control	Father ID	Mother ID	gender*	affection_status^	6277A>G	6568_6571del	6761C>T	6874A>T	6907T>C	6978A>G	7065_7066insG	7282T>C	7338_7344del	7385T>A	7996C>T	8212C>T
3	p45	0	0	2	2	1 1	4 4	2 2	1 1	4 4	3 3	1 1	2 4	1 1	4 4	2 4	2 2
9	p94	0	0	2	2	1 1	4 4	2 2	1 1	4 4	3 3	1 1	2 4	1 1	4 4	2 4	2 2
10	p148	0	0	2	2	1 1	4 4	2 2	1 1	4 4	3 3	1 1	2 4	1 1	4 4	4 4	2 2
16	p224	0	0	2	2	1 1	4 4	2 2	1 1	4 4	3 3	1 1	4 4	1 1	4 4	4 4	2 2
17	p236	0	0	2	2	1 1	4 4	2 2	1 1	4 4	3 3	1 1	2 4	1 1	4 4	4 4	2 4
24	p325	0	0	2	2	1 1	4 4	2 2	1 1	4 4	3 3	1 1	4 4	1 1	4 4	4 4	2 2
26	p340	0	0	2	2	1 1	4 4	2 2	1 1	4 4	3 3	1 1	2 4	1 1	4 4	4 4	2 2
32	p441	0	0	2	2	1 1	4 4	2 2	1 1	4 4	3 3	1 1	4 4	1 1	4 4	4 4	2 2
39	p491	0	0	2	2	1 1	4 4	2 2	1 1	4 4	3 3	1 1	2 4	1 1	4 4	2 4	2 2
41	p572	0	0	2	2	1 1	4 4	2 2	1 1	4 4	3 3	1 1	4 4	1 1	4 4	2 4	2 2
45	p582	0	0	2	2	1 1	4 4	2 2	1 1	4 4	3 3	1 1	2 4	1 1	4 4	2 4	2 2
46	p590	0	0	2	2	1 1	4 4	2 2	1 1	4 4	3 3	1 1	4 4	1 1	4 4	4 4	2 2
47	p593	0	0	2	2	1 1	4 4	2 2	1 1	4 4	3 3	1 1	2 4	1 1	4 4	4 4	2 2
48	p594	0	0	2	2	1 1	4 4	2 2	1 1	4 4	3 3	1 1	4 4	1 1	4 4	4 4	2 2
52	p647	0	0	2	2	1 1	4 4	2 2	1 1	4 4	3 3	1 1	4 4	1 1	4 4	2 4	2 4
53	p648	0	0	2	2	1 1	4 4	2 2	1 1	4 4	3 3	1 1	4 4	1 1	4 4	2 4	2 2
191	PD101	0	0	2	2	1 1	4 4	2 2	1 1	4 4	3 3	1 1	2 4	1 1	4 4	4 4	2 4
193	PD106	0	0	2	2	1 1	4 4	2 2	1 1	4 4	3 3	1 1	2 4	1 1	4 4	2 4	2 2
194	PD107	0	0	2	2	1 1	4 4	2 2	1 1	4 4	3 3	1 1	4 4	1 1	4 4	2 4	2 2
197	PD119	0	0	2	2	1 1	4 4	2 2	1 1	4 4	3 3	1 1	2 2	1 1	4 4	4 4	2 2
199	PD128	0	0	2	2	1 1	4 4	2 2	1 1	4 4	3 3	1 1	2 4	1 1	4 4	4 4	2 4
201	PD139	0	0	2	2	1 1	4 4	2 2	1 1	4 4	3 3	1 1	2 4	1 1	4 4	4 4	2 4
202	PD159	0	0	2	2	1 1	4 4	2 2	1 1	4 4	3 3	1 1	4 4	1 1	4 4	4 4	2 2
211	PD177	0	0	2	2	1 1	4 4	2 2	1 1	4 4	3 3	1 1	4 4	1 1	4 4	4 4	2 2
213	PD180	0	0	2	2	1 1	4 4	2 2	1 1	4 4	3 3	1 1	4 4	1 1	4 4	4 4	2 2
214	PD195	0	0	2	2	1 1	4 4	2 2	1 1	4 4	3 3	1 1	4 4	1 1	4 4	4 4	2 2
217	PD224	0	0	2	2	1 1	4 4	2 2	1 1	4 4	3 3	1 1	4 4	1 1	4 4	2 4	2 2
219	PD251	0	0	2	2	1 1	4 4	2 2	1 1	4 4	3 3	1 1	4 4	1 1	4 4	4 4	2 2
224	PD31	0	0	2	2	1 1	4 4	2 2	1 1	4 4	3 3	1 1	2 4	1 1	4 4	4 4	2 4
225	PD32	0	0	2	2	1 1	4 4	2 2	1 1	4 4	3 3	1 1	2 4	1 1	4 4	2 4	2 2
227	PD34	0	0	2	2	1 1	4 4	2 2	1 1	4 4	3 3	1 1	2 4	1 1	4 4	2 4	2 2
228	PD35	0	0	2	2	1 1	4 4	2 2	1 1	4 4	3 3	1 1	4 4	1 1	4 4	2 4	2 2
229	PD36	0	0	2	2	1 1	4 4	2 2	1 1	4 4	3 3	1 1	4 4	1 1	4 4	2 4	2 2
231	PD38	0	0	2	2	1 1	4 4	2 2	1 1	4 4	3 3	1 1	2 4	1 1	4 4	4 4	2 2
232	PD39	0	0	2	2	1 1	4 4	2 2	1 1	4 4	3 3	1 1	2 4	1 1	4 4	4 4	2 2
234	PD43	0	0	2	2	1 1	4 4	2 2	1 1	4 4	3 3	1 1	4 4	1 1	4 4	2 4	2 2
235	PD44	0	0	2	2	1 1	4 4	2 2	1 1	4 4	3 3	1 1	2 4	1 1	4 4	2 4	2 2
236	PD45	0	0	2	2	1 1	4 4	2 2	1 1	4 4	3 3	1 1	4 4	1 1	4 4	2 4	2 2
237	PD46	0	0	2	2	1 1	4 4	2 2	1 1	4 4	3 3	1 1	2 4	1 1	4 4	4 4	2 2
239	PD49	0	0	2	2	1 1	4 4	2 2	1 1	4 4	3 3	1 1	2 4	1 1	4 4	4 4	2 4
240	PD5	0	0	2	2	1 1	4 4	2 2	1 1	4 4	3 3	1 1	2 4	1 1	4 4	4 4	2 2
245	PD68	0	0	2	2	1 1	4 4	2 2	1 1	4 4	3 3	1 1	4 4	1 1	4 4	2 4	2 2
247	PD90	0	0	2	2	1 1	4 4	2 2	1 1	4 4	3 3	1 1	2 4	1 1	4 4	4 4	2 4
57	N1214	0	0	2	1	1 1	4 4	2 2	1 1	4 4	3 3	1 1	4 4	1 1	4 4	2 4	2 2
60	N1219	0	0	2	1	1 1	4 4	2 2	1 1	4 4	3 3	1 1	4 4	1 1	4 4	4 4	2 2
61	N1220	0	0	2	1	1 1	4 4	2 2	1 1	4 4	3 3	1 1	4 4	1 1	4 4	2 4	2 2
62	N1226	0	0	2	1	1 1	4 4	2 2	1 1	4 4	3 3	1 1	4 4	1 1	4 4	2 4	2 2
66	N1238	0	0	2	1	1 1	4 4	2 2	1 1	4 4	3 3	1 1	2 4	1 1	4 4	4 4	2 2
68	N1244	0	0	2	1	1 1	4 4	2 2	1 1	4 4	3 3	1 1	4 4	1 1	4 4	2 4	2 4
72	N1248	0	0	2	1	1 1	4 4	2 2	1 1	4 4	3 3	1 1	4 4	1 1	4 4	2 4	2 2
73	N1250	0	0	2	1	1 1	4 4	2 2	1 1	4 4	3 3	1 1	2 4	1 1	4 4	4 4	2 2
74	N1251	0	0	2	1	1 1	4 4	2 2	1 1	4 4	3 3	1 1	4 4	1 1	4 4	4 4	2 4
75	N1258	0	0	2	1	1 1	4 4	2 2	1 1	4 4	3 3	1 1	2 2	1 1	4 4	4 4	2 2
76	N1263	0	0	2	1	1 1	4 4	2 2	1 1	4 4	3 3	1 1	4 4	1 1	4 4	2 4	2 4
77	N1265	0	0	2	1	1 1	4 4	2 2	1 1	4 4	3 3	1 1	4 4	1 1	4 4	2 4	2 2
79	N1269	0	0	2	1	1 1	4 4	2 2	1 1	4 4	3 3	1 1	2 4	1 1	4 4	4 4	2 2
80	N1270	0	0	2	1	1 1	4 4	2 2	1 1	4 4	3 3	1 1	4 4	1 1	4 4	2 2	2 2
82	N3078	0	0	2	1	1 1	4 4	2 2	1 1	4 4	3 3	1 1	4 4	1 1	4 4	4 4	2 4
83	N3080	0	0	2	1	1 1	4 4	2 2	1 1	4 4	3 3	1 1	4 4	1 1	4 4	2 4	2 2
87	N3084	0	0	2	1	1 1	4 4	2 2	1 1	4 4	3 3	1 1	2 4	1 1	4 4	4 4	2 2
88	N3086	0	0	2	1	1 1	4 4	2 2	1 1	4 4	3 3	1 1	4 4	1 1	4 4	4 4	2 2
89	N3091	0	0	2	1	1 1	4 4	2 2	1 1	4 4	3 3	1 1	2 2	1 1	4 4	4 4	2 2
91	N3095	0	0	2	1	1 1	4 4	2 2	1 1	4 4	3 3	1 1	4 4	1 1	4 4	4 4	2 2
93	C10	0	0	2	1	1 1	4 4	2 2	1 1	4 4	3 3	1 1	2 4	1 1	4 4	4 4	2 2
95	C11	0	0	2	1	1 1	4 4	2 2	1 4	4 4	3 3	1 1	2 4	1 1	4 4	4 4	2 4
97	C12	0	0	2	1	1 1	4 4	2 2	1 1	4 4	3 3	1 1	4 4	1 1	4 4	2 4	2 2
99	C14	0	0	2	1	1 1	4 4	2 2	1 1	4 4	3 3	1 1	4 4	1 1	4 4	2 4	2 2
100	C15	0	0	2	1	1 1	4 4	2 2	1 1	4 4	3 3	1 1	2 2	1 1	4 4	4 4	2 2
101	C16	0	0	2	1	1 1	4 4	2 2	1 1	4 4	3 3	1 1	4 4	1 1	4 4	4 4	2 2
104	C19	0	0	2	1	1 1	4 4	2 2	1 1	4 4	3 3	1 1	4 4	1 1	4 4	4 4	2 2
106	C22	0	0	2	1	1 1	4 4	2 2	1 1	4 4	3 3	1 1	4 4	1 1	4 4	2 4	2 2
109	C26	0	0	2	1	1 1	4 4	2 2	1 1	4 4	3 3	1 1	4 4	1 1	4 4	2 4	2 2
110	C27	0	0	2	1	1 1	4 4	2 2	1 1	4 4	3 3	1 1	4 4	1 1	4 4	4 4	2 2
111	C28	0	0	2	1	1 1	4 4	2 2	1 1	4 4	3 3	1 1	4 4	1 1	4 4	4 4	2 4
112	C29	0	0	2	1	1 1	4 4	2 2	1 1	4 4	3 3	1 1	4 4	1 1	4 4	2 4	2 2
115	C31	0	0	2	1	1 1	4 4	2 2	1 1	4 4	3 3	1 1	4 4	1 1	4 4	2 4	2 2
116	C32	0	0	2	1	1 1	4 4	2 2	1 1	4 4	3 3	1 1	4 4	1 1	4 4	4 4	2 2
119	C35	0	0	2	1	1 1	4 4	2 2	1 1	4 4	3 3	1 1	4 4	1 1	4 4	2 4	2 2
120	C36	0	0	2	1	1 1	4 4	2 2	1 1	4 4	3 3	1 1	2 2	1 1	4 4	4 4	2 2
122	C38	0	0	2	1	1 1	4 4	2 2	1 1	4 4	3 3	1 1	4 4	1 1	4 4	4 4	2 2
123	C39	0	0	2	1	1 1	4 4	2 2	1 1	4 4	3 3	1 1	2 4	1 1	4 4	2 4	2 2
127	C42	0	0	2	1	1 1	4 4	2 2	1 1	4 4	3 3	1 1	4 4	1 1	4 4	4 4	2 2
128	C43	0	0	2	1	1 1	4 4	2 2	1 1	4 4	3 3	1 1	2 4	1 1	4 4	4 4	2 4
129	C44	0	0	2	1	1 1	4 4	2 2	1 1	4 4	3 3	1 1	4 4	1 1	4 4	2 4	2 2
130	C45	0	0	2	1	1 1	4 4	2 2	1 1	4 4	3 3	1 1	2 2	1 1	4 4	4 4	2 2
133	C48	0	0	2	1	1 3	4 4	2 2	1 1	4 4	3 3	1 1	4 4	1 1	4 4	4 4	2 4
134	C49	0	0	2	1	1 1	4 4	2 2	1 1	4 4	3 3	1 1	2 4	1 1	4 4	4 4	2 4
137	C51	0	0	2	1	1 1	4 4	2 2	1 1	4 4	3 3	1 1	2 4	1 1	4 4	2 4	2 2
140	C54	0	0	2	1	1 1	4 4	2 2	1 1	4 4	3 3	1 1	4 4	1 1	4 4	2 4	2 4
142	C56	0	0	2	1	1 1	4 4	2 2	1 1	4 4	3 3	1 1	2 4	1 1	4 4	4 4	2 2
143	C57	0	0	2	1	1 1	4 4	2 2	1 1	4 4	3 3	1 1	4 4	1 1	4 4	4 4	2 2
145	C59	0	0	2	1	1 1	4 4	2 2	1 1	4 4	3 3	1 1	4 4	1 1	4 4	4 4	2 4
146	C6	0	0	2	1	1 1	4 4	2 2	1 1	4 4	3 3	1 1	2 4	1 1	4 4	4 4	4 4
149	C62	0	0	2	1	1 1	4 4	2 2	1 1	4 4	3 3	1 1	2 4	1 1	4 4	4 4	2 2
152	C65	0	0	2	1	1 1	4 4	2 2	1 1	4 4	3 3	1 1	4 4	1 1	4 4	4 4	2 2
153	C66	0	0	2	1	1 1	4 4	2 2	1 1	4 4	3 3	1 1	4 4	1 1	4 4	2 4	2 2
155	C68	0	0	2	1	1 1	4 0a	2 2	1 1	4 4	3 3	1 1	2 4	1 1	4 4	4 4	2 2
158	C70	0	0	2	1	1 1	4 4	2 2	1 1	4 4	3 3	1 1	2 4	1 1	4 4	4 4	2 4
160	C72	0	0	2	1	1 1	4 4	2 2	1 1	4 4	3 3	1 1	4 4	1 1	4 4	4 4	2 2
162	C75	0	0	2	1	1 1	4 4	2 2	1 1	4 4	3 3	1 1	4 4	1 1	4 4	2 2	2 2
166	C8	0	0	2	1	1 1	4 4	2 2	1 1	4 4	3 3	1 1	2 4	1 1	4 4	4 4	2 2
167	C80	0	0	2	1	1 1	4 4	2 2	1 1	4 4	3 3	1 1	2 4	1 1	4 4	2 4	2 2
169	C82	0	0	2	1	1 1	4 4	2 2	1 1	4 4	3 3	1 1	2 4	1 1	4 4	2 4	2 2
176	C99	0	0	2	1	1 1	4 4	2 4	1 1	4 4	3 3	1 3	2 4	1 0b	1 4	4 4	2 2
177	NF1	0	0	2	1	1 1	4 4	2 2	1 1	4 4	3 3	1 1	2 4	1 1	4 4	2 4	2 2
178	NF10	0	0	2	1	1 1	4 4	2 2	1 1	4 4	3 3	1 1	2 4	1 1	4 4	2 4	2 2
179	NF4	0	0	2	1	1 1	4 4	2 2	1 1	4 4	3 3	1 1	2 4	1 1	4 4	2 4	2 2
180	NF5	0	0	2	1	1 1	4 4	2 2	1 1	4 4	3 3	1 1	2 4	1 1	4 4	4 4	2 2
181	NF6	0	0	2	1	1 1	4 4	2 2	1 1	4 4	3 3	1 1	2 4	1 1	4 4	0 0	0 0
182	NF7	0	0	2	1	1 1	4 4	2 2	1 1	4 4	3 3	1 1	4 4	1 1	4 4	2 2	2 2
188	NF31	0	0	2	1	1 1	4 4	2 2	1 1	4 4	3 3	1 1	4 4	1 1	4 4	2 2	2 2
183	NF8	0	0	2	1	1 1	4 4	2 2	1 1	4 4	3 3	1 1	2 4	1 1	4 4	2 4	2 2
a. one copy of this allele was deleted (n.6568_6571delTTGT); b. one copy of this allele was deleted (n.7338_7344delAAGCTTT).
* gender was represented as 1, male, and 2, female. ^ affection_status was represented as 1, unaffected, and 2, affected or with epilepsy. # the twelve markers were represented by two columns of numbers (1 to 4), each one for one allele, separated by a space and coded with rules, 1=A, 2=C, 3=G, T=4, 0=missing data.
