# Supplementary material for: The genetic variants in 3’ untranslated region of voltage-gated sodium channel alpha 1 subunit gene affect the mRNA-microRNA interactions and associate with epilepsy
Source: BMC Genet. 2016 Jul 29;17:111. doi: 10.1186/s12863-016-0417-y (PMC4966731; doi:10.1186/s12863-016-0417-y)
Supplement: Additional file 2: Table S1. — Genetic variants and alleles in 3'UTR of SCN1A_v001 of male patients and controls (in *.ped file); Table S2. genetic variants and alleles in 3'UTR of SCN1A_v001 of female patients and controls (in *.ped file); Table S3. genetic variants in 3'UTR-SCN1A found in study subjects and their locations (in *.info file); Table S4. Fisher’s exact test on rare genetic variants for case/control association study; Table S5. 50 most expressed miRNA in four parts of CNS; Table S6. STarMir parameters of predicted miRNA-binding sites of 3’UTR of SCN1A gene in genotype groups; Table S7. the frequently lost and compensatory sites for the alteration in conserved sites of miRNAs binding of 3’UTR-SCN1A in genotype groups. Table S8. the conserved sites of miRNA binding in wild type 3’UTR-SCN1A. Table S9. the comparison of STarMir parameters between males and females. “S0”-“S14.txt” were the working input files for STarMir analysis. S0. wild type (reference) 3’UTR sequence; S1. male CTTTA haplotype 3’UTR sequence; S2. male CTCTA haplotype 3’UTR sequence; S3. male CCTTA haplotype 3’UTR sequence; S4. male TTTTA haplotype 3’UTR sequence; S5. female CTTAACA haplotype 3’UTR sequence; S6. female TTCAACA haplotype 3’UTR sequence; S7. female TTTAACA 3’UTR sequence; S8. female 6568_6571del 3’UTR sequence; S9. female 7338_7344del 3’UTR sequence; S10. female 7065_7066insG 3’UTR sequence; S11. 50 microRNAs expressed in human hippocampus; S12. 50 microRNAs expressed in human frontal cortex; S13. 50 microRNAs expressed in human cerebellum; S14. 50 microRNAs expressed in human midbrain. (ZIP 403 kb) [file 12863_2016_417_MOESM2_ESM.zip › TableS5.xlsx]

## Sheet: Table S5
Table S5. the 50th most expressed miRNAs in CNS
microRNA	expression copies in CNS
	hippocampus	frontal cortex	cerebellum	midbrain
let-7a-5p	4	41	52	57
let-7b-5p	11	27	75	45
let-7c-5p	4	9	12	7
let-7d-5p	-	3	4	2
let-7e-5p	-	-	10	6
let-7f-5p	-	5	-	7
let-7g-5p	2	-	5	3
let-7i-5p	-	-	4	4
miR-100-5p	5	6	13	2
miR-101-3p	2	3	3	4
miR-124-3p	323	267	146	178
miR-125a-5p	3	7	13	5
miR-125b-5p	28	100	81	14
miR-126-3p	107	88	95	4
miR-126-5p	-	5	-	-
miR-128-3p	29	48	25	10
miR-129-2-3p	-	4	-	4
miR-129-5p	-	13	8	1
miR-130a-3p	-	-	4	2
miR-132-3p	8	3	-	-
miR-138-5p	-	3	-	-
miR-139-5p	3	6	-	-
miR-140-3p	3	-	-	-
miR-140-5p	8	6	-	2
miR-143-3p	37	37	38	7
miR-149-5p	-	4	-	-
miR-151a-3p	3	-	6	-
miR-151a-5p	3	3	4	-
miR-153-3p	9	-	-	-
miR-15a-5p	10	15	12	15
miR-16-5p	51	70	95	38
miR-181a-5p	28	85	124	21
miR-181b-5p	9	15	6	10
miR-191-5p	3	-	6	1
miR-195-5p	-	3	-	11
miR-204-5p	-	-	-	7
miR-21-5p	4	-	4	-
miR-218-5p	3	-	5	-
miR-219a-5p	3	-	-	-
miR-22-3p	7	9	18	2
miR-23b-3p	-	8	16	4
miR-24-3p	10	16	23	4
miR-26a-5p	14	28	27	41
miR-26b-5p	-	4	5	9
miR-27a-3p	5	-	3	-
miR-27b-3p	13	19	16	6
miR-29a-3p	16	27	33	3
miR-29b-3p	46	23	19	3
miR-29c-3p	5	4	5	2
miR-30a-3p	-	-	-	2
miR-30a-5p	16	5	8	4
miR-30c-5p	4	-	3	-
miR-30d-5p	9	4	8	7
miR-30e-5p	8	-	-	3
miR-32-5p	5	-	-	-
miR-338-3p	3	3	3	3
miR-338-5p	-	-	4	-
miR-342-3p	-	3	-	-
mir-368-3p	-	4	-	-
miR-374b-5p	3	-	-	-
miR-377-3p	3	-	-	-
miR-379-5p	5	-	4	-
miR-425-5p	-	-	5	-
miR-451a	-	8	13	1
miR-488-3p	8	-	-	4
miR-708-5p	3	-	-	-
miR-744-5p	-	4	9	1
miR-874-3p	-	-	-	2
miR-885-5p	-	3	-	-
miR-93-5p	-	3	-	-
miR-9-3p	3	-	8	3
miR-9-5p	174	304	204	160
miR-99a-5p	11	41	67	14
miR-99b-5p	7	10	30	9
the number indicates the expression copies of miRNA according to the study of Landgraf P et al. 2007
