# Supplementary material for: The genetic variants in 3’ untranslated region of voltage-gated sodium channel alpha 1 subunit gene affect the mRNA-microRNA interactions and associate with epilepsy
Source: BMC Genet. 2016 Jul 29;17:111. doi: 10.1186/s12863-016-0417-y (PMC4966731; doi:10.1186/s12863-016-0417-y)
Supplement: Additional file 2: Table S1. — Genetic variants and alleles in 3'UTR of SCN1A_v001 of male patients and controls (in *.ped file); Table S2. genetic variants and alleles in 3'UTR of SCN1A_v001 of female patients and controls (in *.ped file); Table S3. genetic variants in 3'UTR-SCN1A found in study subjects and their locations (in *.info file); Table S4. Fisher’s exact test on rare genetic variants for case/control association study; Table S5. 50 most expressed miRNA in four parts of CNS; Table S6. STarMir parameters of predicted miRNA-binding sites of 3’UTR of SCN1A gene in genotype groups; Table S7. the frequently lost and compensatory sites for the alteration in conserved sites of miRNAs binding of 3’UTR-SCN1A in genotype groups. Table S8. the conserved sites of miRNA binding in wild type 3’UTR-SCN1A. Table S9. the comparison of STarMir parameters between males and females. “S0”-“S14.txt” were the working input files for STarMir analysis. S0. wild type (reference) 3’UTR sequence; S1. male CTTTA haplotype 3’UTR sequence; S2. male CTCTA haplotype 3’UTR sequence; S3. male CCTTA haplotype 3’UTR sequence; S4. male TTTTA haplotype 3’UTR sequence; S5. female CTTAACA haplotype 3’UTR sequence; S6. female TTCAACA haplotype 3’UTR sequence; S7. female TTTAACA 3’UTR sequence; S8. female 6568_6571del 3’UTR sequence; S9. female 7338_7344del 3’UTR sequence; S10. female 7065_7066insG 3’UTR sequence; S11. 50 microRNAs expressed in human hippocampus; S12. 50 microRNAs expressed in human frontal cortex; S13. 50 microRNAs expressed in human cerebellum; S14. 50 microRNAs expressed in human midbrain. (ZIP 403 kb) [file 12863_2016_417_MOESM2_ESM.zip › TableS6.xlsx]

## Sheet: Table S6
Table S6. the twelve parameters of predicted miRNA binding sites in 11 genotype 3’UTR of SCN1A gene
		hippocampus		frontal cortex		cerebellum		midbrain
		Mean	SEM	Mean	SEM	Mean	SEM	Mean	SEM
LogitProb	wild type	0.63	0.002	0.633	0.002	0.632	0.002	0.632	0.002
	CTTTA	0.625	0.002	0.627	0.002	0.626	0.002	0.626	0.002
	CTCTA	0.631	0.002	0.634	0.002	0.633	0.002	0.633	0.002
	CCTTA	0.625	0.002	0.627	0.002	0.626	0.002	0.626	0.002
	TTTTA	0.626	0.002	0.628	0.002	0.627	0.002	0.627	0.002
	CTTAACA	0.625	0.002	0.627	0.002	0.627	0.002	0.626	0.002
	TTCAACA	0.625	0.002	0.627	0.002	0.626	0.002	0.626	0.002
	TTTAACA	0.624	0.002	0.625	0.002	0.625	0.002	0.625	0.002
	6568_6571del	0.626	0.002	0.629	0.002	0.628	0.002	0.629	0.002
	7338_7344del	0.626	0.002	0.629	0.002	0.627	0.002	0.627	0.002
	7065_7066insG	0.628	0.002	0.631	0.002	0.63	0.002	0.626	0.002
	overall	0.626	0.001	0.629	0.001	0.628	0.001	0.628	0.001
ΔGhybrid	wild type	-17.299	0.052	-17.515	0.053	-17.398	0.051	-17.293	0.048
	CTTTA	-17.33	0.053	-17.52	0.053	-17.42	0.052	-17.313	0.049
	CTCTA	-17.291	0.052	-17.493	0.052	-17.389	0.051	-17.286	0.048
	CCTTA	-17.332	0.053	-17.538	0.053	-17.428	0.051	-17.323	0.049
	TTTTA	-17.338	0.052	-17.521	0.053	-17.42	0.051	-17.315	0.049
	CTTAACA	-17.334	0.052	-17.535	0.053	-17.431	0.051	-17.323	0.049
	TTCAACA	-17.318	0.052	-17.517	0.053	-17.423	0.051	-17.312	0.049
	TTTAACA	-17.324	0.052	-17.523	0.053	-17.419	0.051	-17.317	0.049
	6568_6571del	-17.334	0.053	-17.539	0.054	-17.412	0.051	-17.308	0.049
	7338_7344del	-17.33	0.053	-17.542	0.053	-17.433	0.052	-17.32	0.049
	7065_7066insG	-17.313	0.052	-17.524	0.053	-17.41	0.051	-17.321	0.049
	overall	-17.322	0.016	-17.524	0.016	-17.417	0.015	-17.312	0.015
ΔGnucl	wild type	-1.841	0.044	-1.846	0.044	-1.883	0.043	-1.893	0.043
	CTTTA	-1.775	0.044	-1.785	0.043	-1.804	0.043	-1.791	0.042
	CTCTA	-1.841	0.046	-1.866	0.046	-1.892	0.045	-1.883	0.046
	CCTTA	-1.815	0.042	-1.817	0.041	-1.834	0.041	-1.842	0.041
	TTTTA	-1.795	0.044	-1.824	0.044	-1.842	0.043	-1.832	0.043
	CTTAACA	-1.818	0.042	-1.809	0.041	-1.832	0.041	-1.831	0.041
	TTCAACA	-1.795	0.044	-1.828	0.043	-1.838	0.042	-1.836	0.043
	TTTAACA	-1.759	0.043	-1.779	0.043	-1.796	0.042	-1.792	0.042
	6568_6571del	-1.836	0.044	-1.833	0.043	-1.839	0.043	-1.855	0.043
	7338_7344del	-1.834	0.042	-1.825	0.041	-1.864	0.041	-1.853	0.04
	7065_7066insG	-1.839	0.044	-1.824	0.042	-1.855	0.042	-1.855	0.04
	overall	-1.813	0.013	-1.822	0.013	-1.844	0.013	-1.842	0.013
ΔGtotal	wild type	-3.952	0.124	-4.258	0.119	-4.181	0.117	-4.169	0.116
	CTTTA	-3.661	0.127	-3.852	0.122	-3.796	0.12	-3.713	0.119
	CTCTA	-3.991	0.131	-4.28	0.124	-4.197	0.124	-4.196	0.122
	CCTTA	-3.713	0.122	-3.921	0.117	-3.897	0.114	-3.847	0.115
	TTTTA	-3.681	0.127	-3.927	0.122	-3.856	0.119	-3.781	0.12
	CTTAACA	-3.715	0.121	-3.926	0.118	-3.884	0.115	-3.834	0.115
	TTCAACA	-3.719	0.126	-3.927	0.122	-3.886	0.118	-3.827	0.118
	TTTAACA	-3.607	0.125	-3.826	0.119	-3.742	0.118	-3.713	0.117
	6568_6571del	-3.742	0.125	-3.98	0.121	-3.947	0.118	-3.945	0.118
	7338_7344del	-3.856	0.118	-4.055	0.115	-3.998	0.111	-3.96	0.111
	7065_7066insG	-3.878	0.124	-4.185	0.118	-4.148	0.117	-3.959	0.111
	overall	-3.774	0.038	-4.013	0.036	-3.958	0.035	-3.905	0.035
site_access	wild type	0.403	0.003	0.405	0.003	0.407	0.003	0.409	0.003
	CTTTA	0.396	0.003	0.396	0.003	0.396	0.003	0.397	0.003
	CTCTA	0.407	0.003	0.408	0.003	0.393	0.003	0.41	0.003
	CCTTA	0.396	0.003	0.396	0.003	0.395	0.003	0.399	0.003
	TTTTA	0.393	0.003	0.395	0.003	0.406	0.003	0.396	0.003
	CTTAACA	0.396	0.003	0.396	0.003	0.393	0.003	0.398	0.003
	TTCAACA	0.397	0.003	0.398	0.003	0.397	0.003	0.399	0.003
	TTTAACA	0.395	0.003	0.394	0.003	0.404	0.003	0.396	0.003
	6568_6571del	0.397	0.003	0.398	0.003	0.396	0.003	0.4	0.003
	7338_7344del	0.396	0.003	0.396	0.003	0.395	0.003	0.399	0.003
	7065_7066insG	0.402	0.003	0.404	0.003	0.397	0.003	0.399	0.003
	overall	0.398	0.001	0.399	0.001	0.398	0.001	0.4	0.001
upstream_AU_30nt	wild type	0.662	0.003	0.664	0.003	0.662	0.003	0.662	0.003
	CTTTA	0.659	0.003	0.662	0.003	0.661	0.003	0.661	0.003
	CTCTA	0.659	0.003	0.661	0.003	0.659	0.003	0.659	0.003
	CCTTA	0.661	0.003	0.665	0.003	0.662	0.003	0.662	0.003
	TTTTA	0.661	0.003	0.663	0.003	0.662	0.003	0.661	0.003
	CTTAACA	0.661	0.003	0.665	0.003	0.663	0.003	0.663	0.003
	TTCAACA	0.659	0.003	0.661	0.003	0.659	0.003	0.659	0.003
	TTTAACA	0.659	0.003	0.662	0.003	0.661	0.003	0.661	0.003
	6568_6571del	0.662	0.003	0.665	0.003	0.663	0.003	0.663	0.003
	7338_7344del	0.661	0.003	0.665	0.003	0.663	0.003	0.663	0.003
	7065_7066insG	0.661	0.003	0.663	0.003	0.662	0.003	0.663	0.003
	overall	0.66	0.001	0.663	0.001	0.661	0.001	0.662	0.001
dwstream_AU_30nt	wild type	0.671	0.002	0.669	0.002	0.669	0.002	0.669	0.002
	CTTTA	0.669	0.002	0.669	0.002	0.669	0.002	0.669	0.002
	CTCTA	0.67	0.002	0.668	0.002	0.668	0.002	0.669	0.002
	CCTTA	0.67	0.002	0.669	0.002	0.669	0.002	0.669	0.002
	TTTTA	0.67	0.002	0.669	0.002	0.669	0.002	0.67	0.002
	CTTAACA	0.67	0.002	0.669	0.002	0.669	0.002	0.67	0.002
	TTCAACA	0.669	0.002	0.667	0.002	0.668	0.002	0.668	0.002
	TTTAACA	0.669	0.002	0.668	0.002	0.668	0.002	0.669	0.002
	6568_6571del	0.669	0.003	0.668	0.002	0.668	0.002	0.669	0.002
	7338_7344del	0.67	0.003	0.669	0.002	0.668	0.003	0.669	0.002
	7065_7066insG	0.671	0.002	0.669	0.002	0.669	0.002	0.669	0.002
	overall	0.67	0.001	0.668	0.001	0.669	0.001	0.669	0.001
site_location	wild type	0.453	0.007	0.455	0.007	0.459	0.007	0.459	0.007
	CTTTA	0.446	0.007	0.449	0.007	0.452	0.007	0.453	0.007
	CTCTA	0.445	0.007	0.446	0.007	0.451	0.007	0.45	0.007
	CCTTA	0.454	0.007	0.457	0.007	0.461	0.007	0.462	0.007
	TTTTA	0.449	0.007	0.452	0.007	0.456	0.007	0.455	0.007
	CTTAACA	0.455	0.007	0.457	0.007	0.461	0.007	0.462	0.007
	TTCAACA	0.446	0.007	0.448	0.007	0.453	0.007	0.452	0.007
	TTTAACA	0.445	0.007	0.448	0.007	0.452	0.007	0.453	0.007
	6568_6571del	0.456	0.007	0.458	0.007	0.462	0.007	0.464	0.007
	7338_7344del	0.454	0.007	0.457	0.007	0.462	0.007	0.462	0.007
	7065_7066insG	0.454	0.007	0.456	0.007	0.46	0.007	0.462	0.007
	overall	0.451	0.002	0.453	0.002	0.457	0.002	0.458	0.002
Upstream_Access_15nt_seed	wild type	0.413	0.024	0.431	0.02	0.383	0.038	0.431	0.021
	CTTTA	0.435	0.03	0.472	0.033	0.306	0.033	0.47	0.033
	CTCTA	0.421	0.027	0.437	0.03	0.339	0.039	0.455	0.03
	CCTTA	0.435	0.025	0.473	0.024	0.356	0.031	0.448	0.025
	TTTTA	0.428	0.028	0.468	0.031	0.326	0.034	0.48	0.028
	CTTAACA	0.435	0.025	0.472	0.024	0.36	0.03	0.449	0.025
	TTCAACA	0.447	0.028	0.472	0.032	0.326	0.034	0.482	0.031
	TTTAACA	0.433	0.029	0.472	0.032	0.317	0.034	0.483	0.03
	6568_6571del	0.405	0.026	0.444	0.025	0.353	0.036	0.422	0.028
	7338_7344del	0.446	0.023	0.476	0.022	0.362	0.029	0.466	0.025
	7065_7066insG	0.409	0.024	0.434	0.02	0.38	0.034	0.427	0.021
	overall	0.428	0.008	0.459	0.008	0.347	0.01	0.456	0.008
Dwstream_Access_10nt_seed	wild type	0.372	0.023	0.387	0.025	0.403	0.026	0.387	0.027
	CTTTA	0.369	0.026	0.385	0.026	0.476	0.042	0.393	0.027
	CTCTA	0.365	0.026	0.372	0.026	0.452	0.037	0.375	0.027
	CCTTA	0.372	0.024	0.399	0.025	0.428	0.031	0.398	0.027
	TTTTA	0.385	0.026	0.396	0.024	0.467	0.038	0.394	0.028
	CTTAACA	0.378	0.023	0.399	0.025	0.423	0.031	0.4	0.027
	TTCAACA	0.373	0.026	0.387	0.026	0.467	0.038	0.393	0.028
	TTTAACA	0.375	0.025	0.387	0.026	0.473	0.04	0.399	0.027
	6568_6571del	0.359	0.026	0.387	0.028	0.392	0.031	0.366	0.034
	7338_7344del	0.375	0.021	0.399	0.022	0.439	0.03	0.398	0.026
	7065_7066insG	0.369	0.023	0.388	0.025	0.389	0.028	0.384	0.026
	overall	0.372	0.007	0.39	0.008	0.437	0.01	0.39	0.008
upstream_access_10nt_seedless	wild type	0.403	0.004	0.408	0.004	0.407	0.004	0.41	0.004
	CTTTA	0.408	0.004	0.413	0.004	0.411	0.004	0.411	0.004
	CTCTA	0.408	0.004	0.414	0.004	0.413	0.004	0.413	0.004
	CCTTA	0.402	0.004	0.407	0.004	0.404	0.004	0.407	0.004
	TTTTA	0.405	0.004	0.41	0.004	0.409	0.004	0.408	0.004
	CTTAACA	0.403	0.004	0.406	0.004	0.406	0.004	0.407	0.004
	TTCAACA	0.407	0.004	0.412	0.004	0.41	0.004	0.41	0.004
	TTTAACA	0.408	0.004	0.411	0.004	0.41	0.004	0.41	0.004
	6568_6571del	0.405	0.004	0.41	0.004	0.407	0.004	0.409	0.004
	7338_7344del	0.404	0.004	0.408	0.004	0.405	0.004	0.407	0.004
	7065_7066insG	0.402	0.004	0.409	0.004	0.407	0.004	0.407	0.004
	overall	0.405	0.001	0.41	0.001	0.408	0.001	0.409	0.001
dwstream_access_30nt_seedless	wild type	0.428	0.002	0.426	0.002	0.425	0.002	0.425	0.002
	CTTTA	0.43	0.003	0.428	0.003	0.426	0.003	0.426	0.002
	CTCTA	0.434	0.003	0.433	0.003	0.429	0.003	0.429	0.003
	CCTTA	0.422	0.002	0.423	0.002	0.42	0.002	0.422	0.002
	TTTTA	0.428	0.003	0.428	0.003	0.424	0.003	0.425	0.003
	CTTAACA	0.423	0.002	0.422	0.002	0.42	0.002	0.421	0.002
	TTCAACA	0.429	0.003	0.43	0.003	0.426	0.003	0.427	0.002
	TTTAACA	0.43	0.003	0.428	0.003	0.427	0.003	0.427	0.002
	6568_6571del	0.419	0.002	0.418	0.002	0.416	0.002	0.417	0.002
	7338_7344del	0.421	0.002	0.422	0.002	0.42	0.002	0.42	0.002
	7065_7066insG	0.425	0.002	0.426	0.002	0.422	0.002	0.42	0.002
	overall	0.426	0.001	0.426	0.001	0.423	0.001	0.424	0.001
