# Supplementary material for: The genetic variants in 3’ untranslated region of voltage-gated sodium channel alpha 1 subunit gene affect the mRNA-microRNA interactions and associate with epilepsy
Source: BMC Genet. 2016 Jul 29;17:111. doi: 10.1186/s12863-016-0417-y (PMC4966731; doi:10.1186/s12863-016-0417-y)
Supplement: Additional file 2: Table S1. — Genetic variants and alleles in 3'UTR of SCN1A_v001 of male patients and controls (in *.ped file); Table S2. genetic variants and alleles in 3'UTR of SCN1A_v001 of female patients and controls (in *.ped file); Table S3. genetic variants in 3'UTR-SCN1A found in study subjects and their locations (in *.info file); Table S4. Fisher’s exact test on rare genetic variants for case/control association study; Table S5. 50 most expressed miRNA in four parts of CNS; Table S6. STarMir parameters of predicted miRNA-binding sites of 3’UTR of SCN1A gene in genotype groups; Table S7. the frequently lost and compensatory sites for the alteration in conserved sites of miRNAs binding of 3’UTR-SCN1A in genotype groups. Table S8. the conserved sites of miRNA binding in wild type 3’UTR-SCN1A. Table S9. the comparison of STarMir parameters between males and females. “S0”-“S14.txt” were the working input files for STarMir analysis. S0. wild type (reference) 3’UTR sequence; S1. male CTTTA haplotype 3’UTR sequence; S2. male CTCTA haplotype 3’UTR sequence; S3. male CCTTA haplotype 3’UTR sequence; S4. male TTTTA haplotype 3’UTR sequence; S5. female CTTAACA haplotype 3’UTR sequence; S6. female TTCAACA haplotype 3’UTR sequence; S7. female TTTAACA 3’UTR sequence; S8. female 6568_6571del 3’UTR sequence; S9. female 7338_7344del 3’UTR sequence; S10. female 7065_7066insG 3’UTR sequence; S11. 50 microRNAs expressed in human hippocampus; S12. 50 microRNAs expressed in human frontal cortex; S13. 50 microRNAs expressed in human cerebellum; S14. 50 microRNAs expressed in human midbrain. (ZIP 403 kb) [file 12863_2016_417_MOESM2_ESM.zip › TableS7.xlsx]

## Sheet: Table S7
Table S7. The vulnerably-lost and compensatory sites for the alteration in conserved sites of miRNAs binding of 3’UTR-SCN1A in genotype groups
genotype	CNS part	predicted bindnig n	miR-204-5p	miR-27a-3p	miR-27b-3p	miR-30a-5p	miR-30d-5p	miR-30d-5p	miR-29a-3p	miR-9-5p	miR-126-5p	miR-30e-5p	miR-130a-3p
			275-299	398-414	398-414	408-429	408-429	408-432	766-786	962-987	1189-1205	1457-1478	1836-1854
wild-type	hippocampus	30			*		*	*		*		*
	frontal cortex	25			*		*	*		*
	cerebellum	20	*		*		*	*		*			*
	midbrain	21		*	*		*	*	*	*			*
CTTTA	hippocampus	29			-	+				-
	frontal cortex	24			-	+				-
	cerebellum	19	+		-	+				-			-
	midbrain	18			-	+			-	-			-
CTCTA	hippocampus	30
	frontal cortex	25
	cerebellum	21	+		-	+				-			-
	midbrain	19							-				-
CCTTA	hippocampus	28			-	+				-		-
	frontal cortex	24			-	+				-
	cerebellum	19			-	+				-
	midbrain	19			-	+			-	-
TTTTA	hippocampus	29			-	+				-
	frontal cortex	24			-	+				-
	cerebellum	19	+		-	+				-			-
	midbrain	18			-	+			-	-
CTTAACA	hippocampus	29			-	+				-
	frontal cortex	24			-	+				-
	cerebellum	19			-	+				-
	midbrain	18			-	+			-	-
TTCAACA	hippocampus	29			-	+				-
	frontal cortex	24			-	+				-
	cerebellum	19	+		-	+				-			-
	midbrain	19				+			-	-			-
TTTAACA	hippocampus	30				+				-
	frontal cortex	24			-	+				-
	cerebellum	20	+			+				-			-
	midbrain	19				+			-	-			-
6568_6571del	hippocampus	26		-	-		-	-
	frontal cortex	22			-		-	-
	cerebellum	17			-		-	-
	midbrain	16			-		-	-	-				-
7338_7344del	hippocampus	29			-	+				-
	frontal cortex	25								-	+
	cerebellum	19			-	+				-
	midbrain	19			-	+			-	-
7065_7066insG	hippocampus	30
	frontal cortex	25
	cerebellum	21	+
	midbrain	20							-
* means that wild type genotype had this site; + means that the genotype had this compensatory site; - means that the genotype lost this site.
