# Supplementary material for: The genetic variants in 3’ untranslated region of voltage-gated sodium channel alpha 1 subunit gene affect the mRNA-microRNA interactions and associate with epilepsy
Source: BMC Genet. 2016 Jul 29;17:111. doi: 10.1186/s12863-016-0417-y (PMC4966731; doi:10.1186/s12863-016-0417-y)
Supplement: Additional file 2: Table S1. — Genetic variants and alleles in 3'UTR of SCN1A_v001 of male patients and controls (in *.ped file); Table S2. genetic variants and alleles in 3'UTR of SCN1A_v001 of female patients and controls (in *.ped file); Table S3. genetic variants in 3'UTR-SCN1A found in study subjects and their locations (in *.info file); Table S4. Fisher’s exact test on rare genetic variants for case/control association study; Table S5. 50 most expressed miRNA in four parts of CNS; Table S6. STarMir parameters of predicted miRNA-binding sites of 3’UTR of SCN1A gene in genotype groups; Table S7. the frequently lost and compensatory sites for the alteration in conserved sites of miRNAs binding of 3’UTR-SCN1A in genotype groups. Table S8. the conserved sites of miRNA binding in wild type 3’UTR-SCN1A. Table S9. the comparison of STarMir parameters between males and females. “S0”-“S14.txt” were the working input files for STarMir analysis. S0. wild type (reference) 3’UTR sequence; S1. male CTTTA haplotype 3’UTR sequence; S2. male CTCTA haplotype 3’UTR sequence; S3. male CCTTA haplotype 3’UTR sequence; S4. male TTTTA haplotype 3’UTR sequence; S5. female CTTAACA haplotype 3’UTR sequence; S6. female TTCAACA haplotype 3’UTR sequence; S7. female TTTAACA 3’UTR sequence; S8. female 6568_6571del 3’UTR sequence; S9. female 7338_7344del 3’UTR sequence; S10. female 7065_7066insG 3’UTR sequence; S11. 50 microRNAs expressed in human hippocampus; S12. 50 microRNAs expressed in human frontal cortex; S13. 50 microRNAs expressed in human cerebellum; S14. 50 microRNAs expressed in human midbrain. (ZIP 403 kb) [file 12863_2016_417_MOESM2_ESM.zip › TableS8.xlsx]

## Sheet: Table S8
Table S8. the conserved sites of miRNA binding in wild type 3’UTR-SCN1A
miRNA	seed type	Seed position
		hippocampus	frontal cortex	cerebellum	midbrain
hsa-miR-9-5p	6mer	99-104	99-104	99-104	99-104
hsa-miR-204-5p	8mer			101-107
hsa-miR-30a-5p	8mer	146-152	146-152	146-152	146-152
hsa-miR-30c-5p	8mer	146-152			146-152
hsa-miR-30d-5p	8mer	146-152	146-152	146-152	146-152
hsa-miR-30e-5p	8mer	146-152
hsa-miR-27a-3p	7mer-A1	156-161			156-161
hsa-miR-27b-3p	7mer-A1	156-161	156-161	156-161	156-161
hsa-miR-132-3p	7mer-m8	213-219	213-219
hsa-miR-204-5p	offset-6			294-299
hsa-miR-27a-3p	6mer	409-414			409-414
hsa-miR-27b-3p	6mer	409-414	409-414	409-414	409-414
hsa-miR-30d-5p	offset-6	424-429*	424-429	424-429	424-429
hsa-miR-30d-5p	offset-6	424-429*	424-429	424-429	424-429
hsa-miR-93-5p	7mer-A1		438-443
hsa-miR-132-3p	6mer	462-467	462-467
hsa-miR-143-3p	offset-6	519-524	519-524	519-524	519-524
hsa-miR-30e-5p	offset-6	540-545
hsa-miR-29a-3p	6mer				781-786
hsa-miR-32-5p	offset-6	863-868
hsa-miR-9-5p	offset-6mer	982-987	982-987	982-987	982-987
hsa-miR-93-5p	7mer-m8		1018-1024
hsa-miR-140-3p	7mer-m8	1108-1114
hsa-miR-218-5p	7mer-m8	1143-1149
hsa-miR-15a-5p	7mer-m8	1273-1279	1273-1279	1273-1279	1273-1279
hsa-miR-93-5p	8mer		1398-1404
hsa-miR-149-5p	7mer-A1		1455-1460
hsa-miR-132-3p	offset-6	1460-1465	1460-1465
hsa-miR-30e-5p	offset-6mer	1473-1478
hsa-miR-93-5p	7mer-A1		1551-1556
hsa-miR-21-5p	offset-6mer	1523-1528			1523-1528
hsa-miR-219a-2-3p	offset-6				1751-1756
hsa-miR-204-5p	offset-6			1811-1816
hsa-miR-130a-3p	7mer-A1			1849-1854	1849-1854
hsa-miR-30e-3p	offset-6			1856-1861
hsa-miR-30a-3p	offset-6			1856-1861
hsa-miR-15a-5p	7mer-m8	1935-1941	1935-1941	1935-1941	1935-1941
hsa-miR-195-5p	7mer-m8		1935-1941	1935-1941
hsa-miR-16-5p	7mer-m8	1935-1941	1935-1941	1935-1941	1935-1941
hsa-miR-708-5p	6mer	2062-2067
hsa-miR-151a-5p	offset-6	2063-2068	2063-2068		2063-2068
hsa-miR-139-5p	offset-6	2093-2098	2093-2098
hsa-miR-338-3p	8mer	2111-2117	2111-2117	2111-2117	2111-2117
hsa-miR-32-5p	offset-6	2163-2168
hsa-miR-93-5p	6mer		2211-2216
total predicted seed number		30	25	20	21
*two seeds have different site position range
