# Supplementary material for: The genetic variants in 3’ untranslated region of voltage-gated sodium channel alpha 1 subunit gene affect the mRNA-microRNA interactions and associate with epilepsy
Source: BMC Genet. 2016 Jul 29;17:111. doi: 10.1186/s12863-016-0417-y (PMC4966731; doi:10.1186/s12863-016-0417-y)
Supplement: Additional file 2: Table S1. — Genetic variants and alleles in 3'UTR of SCN1A_v001 of male patients and controls (in *.ped file); Table S2. genetic variants and alleles in 3'UTR of SCN1A_v001 of female patients and controls (in *.ped file); Table S3. genetic variants in 3'UTR-SCN1A found in study subjects and their locations (in *.info file); Table S4. Fisher’s exact test on rare genetic variants for case/control association study; Table S5. 50 most expressed miRNA in four parts of CNS; Table S6. STarMir parameters of predicted miRNA-binding sites of 3’UTR of SCN1A gene in genotype groups; Table S7. the frequently lost and compensatory sites for the alteration in conserved sites of miRNAs binding of 3’UTR-SCN1A in genotype groups. Table S8. the conserved sites of miRNA binding in wild type 3’UTR-SCN1A. Table S9. the comparison of STarMir parameters between males and females. “S0”-“S14.txt” were the working input files for STarMir analysis. S0. wild type (reference) 3’UTR sequence; S1. male CTTTA haplotype 3’UTR sequence; S2. male CTCTA haplotype 3’UTR sequence; S3. male CCTTA haplotype 3’UTR sequence; S4. male TTTTA haplotype 3’UTR sequence; S5. female CTTAACA haplotype 3’UTR sequence; S6. female TTCAACA haplotype 3’UTR sequence; S7. female TTTAACA 3’UTR sequence; S8. female 6568_6571del 3’UTR sequence; S9. female 7338_7344del 3’UTR sequence; S10. female 7065_7066insG 3’UTR sequence; S11. 50 microRNAs expressed in human hippocampus; S12. 50 microRNAs expressed in human frontal cortex; S13. 50 microRNAs expressed in human cerebellum; S14. 50 microRNAs expressed in human midbrain. (ZIP 403 kb) [file 12863_2016_417_MOESM2_ESM.zip › TableS9.xlsx]

## Sheet: Table S9
Table S9. The comparison of STarMir parameters between males and females
	gender	N	Mean	Std. Deviation	Std. Error Mean
LogitProb	male	27453	0.62775	0.079802	0.000482
	female	40955	0.62688	0.078725	0.000389
ΔGhybrid	male	27453	-17.4002	2.12944	0.012852
	female	40955	-17.4002	2.12904	0.01052
ΔGnucl	male	27453	-1.82858	1.79552	0.010837
	female	40955	-1.82595	1.74308	0.008613
ΔGtotal	male	27453	-3.89616	5.02323	0.030317
	female	40955	-3.8884	4.88525	0.02414
site_access	male	27453	0.39867	0.118605	0.000716
	female	40955	0.39768	0.113255	0.00056
Upstream_Access_10nt_nonconserved	male	26959	0.40905	0.165623	0.001009
	female	40411	0.40759	0.159458	0.000793
Dwstream_Access_30nt_nonconserved	male	26959	0.42669	0.103358	0.000629
	female	40411	0.42319	0.099013	0.000493
Upstream_AU_30nt	male	27453	0.66129	0.116315	0.000702
	female	40955	0.66193	0.116049	0.000573
Dwstream_AU_30nt	male	27453	0.6691	0.101939	0.000615
	female	40955	0.66872	0.101981	0.000504
Site_Location	male	27453	0.45221	0.288663	0.001742
	female	40955	0.4557	0.288976	0.001428
Seed_Access	male	494	0.36025	0.172937	0.007781
	female	544	0.35948	0.150063	0.006434
Upstream_Access_15nt_conserved	male	494	0.44612	0.141156	0.006351
	female	544	0.44801	0.133922	0.005742
Dwstream_Access_10nt_conserved	male	494	0.38732	0.133194	0.005993
	female	544	0.38873	0.126955	0.005443
